# Supplementary material for: Genome Editing Using Cas9 Ribonucleoprotein Is Effective for Introducing PDGFRA Variant in Cultured Human Glioblastoma Cell Lines
Source: Int J Mol Sci. 2022 Dec 28;24(1):500. doi: 10.3390/ijms24010500 (PMC9820287; doi:10.3390/ijms24010500)
Supplement: Supplementary file 1 [file ijms-24-00500-s001.zip]

Archive with 1 entries (1 files):
- ijms-2075992-supplementary.pdf
